# Supplementary material for: Phytochemicals and Antioxidant Activity of Korean Black Soybean (Glycine max L.) Landraces
Source: Antioxidants (Basel). 2020 Mar 5;9(3):213. doi: 10.3390/antiox9030213 (PMC7139723; doi:10.3390/antiox9030213)
Supplement: Supplementary file 1 [file antioxidants-09-00213-s001.zip]

Archive with 2 entries (2 files):
- Supplemental Figure.docx
- Supplementary Table.xlsx
