# Supplementary material for: Phytochemicals and Antioxidant Activity of Korean Black Soybean (Glycine max L.) Landraces
Source: Antioxidants (Basel). 2020 Mar 5;9(3):213. doi: 10.3390/antiox9030213 (PMC7139723; doi:10.3390/antiox9030213)
Supplement: Supplementary file 1 [file antioxidants-09-00213-s001.zip › Supplementary Table.xlsx]

## Sheet: Sheet1
Table S1. Agricultural traits, phytochemicals, and antioxidant activities of 172 Korean black soybean landraces
IT No.	2012													2015													RACI
	DF (day)	DM (day)	SW (g)	D3G (mg/100g)	C3G (mg/100g)	Pt3G (mg/100g)	Daidzin (mg/100g)	Glycitin (mg/100g)	Genestin (mg/100g)	DPPH (IC50)	ABTS (mgASC/g)	TPC (mgGAE/g)	FRAP (mgASC/g)	DF (day)	DM (day)	SW (g)	D3G (mg/100g)	C3G (mg/100g)	Pt3G (mg/100g)	Daidzin (mg/100g)	Glycitin (mg/100g)	Genestin (mg/100g)	DPPH (IC50)	ABTS (mgASC/g)	TPC (mgGAE/g)	FRAP (mgASC/g)
IT112847	56	134	33.2	6.4 ± 1.4	12.2 ± 0.4	1.2 ± 0.3	32.3 ± 0.3	11.3 ± 0.1	44.1 ± 0.3	66.8 ± 0.7	3.7 ± 0.3	5.5 ± 0.1	0.5 ± 0	62	141	32.34	101.6 ± 6.9	101.5 ± 3.3	12.3 ± 0.9	10.4 ± 0.4	2.2 ± 0.1	13.5 ± 0.5	52.1 ± 0.9	4 ± 0	5.9 ± 0.4	1 ± 0.1	-0.475485
IT141631	52	123	28	10.5 ± 1.8	17.4 ± 0.1	2.1 ± 0	48.3 ± 0.3	11 ± 0	58.5 ± 0.3	145.5 ± 7.9	5.9 ± 0	11.6 ± 0.6	1.4 ± 0	59	129	32.52	41.7 ± 4.4	100.7 ± 10.3	5 ± 0.4	24.1 ± 1.9	1.3 ± 0	24 ± 1.7	81.8 ± 1.3	2.8 ± 0.2	0.8 ± 0	0.5 ± 0	-0.652512
IT141731	52	134	32.5	12.1 ± 0.3	83.6 ± 0.2	1.4 ± 0.1	54 ± 0.4	14.2 ± 0.1	60.4 ± 0.5	258.6 ± 31.1	5.9 ± 0	11.9 ± 0.5	1.8 ± 0.1	56	139	35.1367	55.6 ± 1.6	452.5 ± 51	3.4 ± 0.1	30.3 ± 2.7	7.3 ± 0.8	29.1 ± 1.9	40 ± 1.7	2 ± 0.1	6 ± 0.3	1.7 ± 0.1	0.0650399
IT141983	52	108	23.6	62.6 ± 3.4	84.8 ± 3.2	13.3 ± 1.4	21.7 ± 0.3	10.6 ± 0.2	42.9 ± 0.7	67.4 ± 0.5	5.6 ± 0.1	7.2 ± 0.1	1 ± 0	56	118	29.03	96.5 ± 1.4	159 ± 14.2	7.1 ± 0.4	6.8 ± 0.1	2.2 ± 0	12.9 ± 0.2	78.3 ± 0.2	2.8 ± 0.1	8.5 ± 0.6	0.5 ± 0	-0.251257
IT155950	56	141	28.9	70.1 ± 2.3	304.8 ± 3.1	5.4 ± 0.7	46.9 ± 0.6	18.3 ± 0.2	56.4 ± 0.8	65.9 ± 0.1	3.7 ± 0.3	4.8 ± 0.2	0.5 ± 0	63	145	33.2667	130.4 ± 19	463.9 ± 76	11.7 ± 1.4	7.7 ± 1.9	1.1 ± 0.3	8 ± 1.9	79.9 ± 1.3	3.4 ± 0.1	1.5 ± 0.1	0.6 ± 0	-1.24479
IT177202	72	160	38	118.4 ± 0.6	916.5 ± 4.1	6.4 ± 1.2	56.9 ± 0.7	15 ± 0.2	81.2 ± 0.9	93.8 ± 0.2	5.1 ± 0.4	6.5 ± 0.2	0.7 ± 0	60	146	50.95	116.2 ± 3.1	1114.4 ± 68.1	11.5 ± 0.2	12 ± 3.5	0.4 ± 0.2	14.5 ± 4	78.1 ± 2.3	4.1 ± 0.3	5.6 ± 0.3	0.8 ± 0.1	-0.535464
IT177208	63	144	38	160.4 ± 0.1	1106.2 ± 2.1	21.2 ± 0.1	63.1 ± 1.2	15.1 ± 0.4	90.8 ± 1.3	72.3 ± 0.8	5.6 ± 0.6	5.5 ± 0.1	0.9 ± 0	66	146	37.9367	83.9 ± 23.3	924.4 ± 181.4	25.9 ± 3.7	25.5 ± 4.9	2 ± 0.6	33.8 ± 4	46.2 ± 3.1	5.8 ± 0.2	9.7 ± 0.3	0.3 ± 0	0.18021
IT177245	52	120	22.8	68.8 ± 0.2	256.6 ± 0.6	20.3 ± 0.3	70.4 ± 0.8	17.3 ± 0.3	103.1 ± 0.6	72.8 ± 1.1	3.3 ± 0.2	3.7 ± 0.2	0.4 ± 0	59	144	25.32	33.6 ± 3.1	79.4 ± 4.1	4.5 ± 0.2	10.7 ± 2	1.3 ± 0.2	11.5 ± 2.3	60.1 ± 0.9	4.1 ± 0.1	5.4 ± 0.3	0.8 ± 0.1	-0.903199
IT177247	63	141	38.5	89.4 ± 2.4	657.8 ± 5	7.3 ± 1.3	57.4 ± 1.7	13.4 ± 0.4	71.2 ± 2	142.6 ± 13.5	6.1 ± 0.5	9 ± 0.2	1.5 ± 0	61	145	54.7733	112.9 ± 10.4	359.9 ± 65	7.1 ± 1.4	18.5 ± 2.3	1.5 ± 0.2	17.9 ± 2.2	76.6 ± 0.5	3.1 ± 0.1	3.9 ± 0	0.6 ± 0.1	-0.447385
IT177253	62	140	21.2	88.4 ± 1.0	512.1 ± 10.6	10.1 ± 0.2	29.9 ± 0.3	9 ± 0.2	87.1 ± 0.1	111.4 ± 1.8	6.7 ± 0.1	10.2 ± 0.5	2.4 ± 0.1	60	129	25.99	123.4 ± 1.5	723.3 ± 11	14.7 ± 1.4	14.4 ± 0.4	2.9 ± 0.1	31.4 ± 0.7	49.4 ± 0.6	5 ± 0.1	8.5 ± 0.4	2.2 ± 0.2	1.19731
IT177257	76	160	37.3	188.9 ± 1.9	1207.3 ± 0.2	24.2 ± 0.1	56.3 ± 0.3	17.9 ± 0.1	115.6 ± 0.4	98.8 ± 2.3	5 ± 0.2	8.6 ± 0.3	1.3 ± 0	66	146	34.0833	83.3 ± 7.5	675.3 ± 65.2	16.1 ± 1.7	19.4 ± 5.5	1.6 ± 0.3	28.4 ± 6.5	23.1 ± 0.9	6.2 ± 0.3	10.2 ± 0.7	2.4 ± 0.1	1.15934
IT177261	62	135	25.7	30.9 ± 0.3	113 ± 0.2	5.4 ± 0.7	72.7 ± 1.4	22 ± 0.2	72.9 ± 1.2	132.6 ± 10	5.4 ± 0.4	8.1 ± 0	1.1 ± 0	59	139	28.3667	110.7 ± 4.6	175.6 ± 15.6	9.6 ± 0.5	11.7 ± 2.5	0.5 ± 0.1	11.4 ± 2.4	27 ± 1	6.2 ± 0.2	8 ± 0.5	1.6 ± 0	0.516086
IT177271	66	144	37.4	76.6 ± 0.3	574.6 ± 0.8	31.5 ± 0	51.3 ± 0.2	15.8 ± 0.1	103.6 ± 0.4	202.9 ± 19.9	6.2 ± 0.2	8.7 ± 0.4	1.4 ± 0	70	141	34.7667	118.6 ± 20.4	709.1 ± 94.6	16.7 ± 1.8	10.6 ± 0.3	2 ± 0.1	15.1 ± 0.4	47.4 ± 0.7	2.4 ± 0.1	2.4 ± 0.1	1.4 ± 0.1	-0.508168
IT177274	55	126	21.8	42.5 ± 2.8	116.1 ± 4.2	13.3 ± 1.8	53.3 ± 0.1	22.7 ± 0.1	73.1 ± 0.1	178 ± 9.5	6.1 ± 0.1	8.1 ± 0.2	1.5 ± 0.1	59	124	23.4833	66.4 ± 4.9	88.2 ± 3.8	8.4 ± 0.3	17.8 ± 1.4	2.4 ± 0.2	26.4 ± 1.7	87.5 ± 1.4	3.6 ± 0.1	4.3 ± 0.2	0.7 ± 0	-0.50642
IT177276	69	140	22.4	15.8 ± 1.7	37.1 ± 0.9	1.4 ± 0	84.7 ± 1	26.5 ± 0.3	92.9 ± 1	67.4 ± 0.3	6.1 ± 0.5	4.8 ± 0.1	1.5 ± 0.1	66	146	24.9533	45.7 ± 5.1	96.7 ± 7.5	5.8 ± 0.1	8.7 ± 0.2	2.9 ± 0.1	11.8 ± 0.3	52.4 ± 0.5	4 ± 0.1	4.5 ± 0.1	0.8 ± 0	-0.075423
IT177289	55	135	28.2	5.2 ± 1.8	19.5 ± 0.5	16 ± 22.1	57.5 ± 0.6	19.2 ± 0.4	72.2 ± 0.3	311.1 ± 22	4.8 ± 0.3	10.2 ± 0.5	0.9 ± 0	56	129	28.32	24.9 ± 1.8	148.3 ± 8.3	1.8 ± 0.1	18.8 ± 0	2.3 ± 0	20.6 ± 0.1	40.1 ± 1.5	3.8 ± 0.1	5.3 ± 0.2	0.7 ± 0	-0.678861
IT177308	72	160	39.6	35.2 ± 0.8	240.3 ± 0.1	11.9 ± 0.1	55 ± 1.8	15.1 ± 0.7	107.8 ± 2.4	68.9 ± 0.1	6.8 ± 0.1	6.9 ± 0.2	1.4 ± 0	66	141	35.03	93.9 ± 12.5	754.1 ± 16	17.6 ± 0.2	16.9 ± 1.1	1.4 ± 0.1	28.5 ± 0.8	95.3 ± 2.6	3 ± 0.2	3.4 ± 0.1	2.1 ± 0	0.0214283
IT177309	49	115	23.1	16.2 ± 0.6	32.8 ± 1.2	1.9 ± 0.2	52.3 ± 0.9	18.2 ± 0.4	51.4 ± 0.6	96.6 ± 0.6	4.1 ± 0.1	6.8 ± 0.4	0.6 ± 0	56	126	22.0933	59.5 ± 16.1	88.8 ± 17.8	5.5 ± 0.4	27.2 ± 0	6.3 ± 0	26.9 ± 0.1	71.8 ± 1.2	3.4 ± 0.2	3.8 ± 0.2	0.7 ± 0	-0.983386
IT177346	52	115	24.9	24.8 ± 1.4	31 ± 0.3	5.3 ± 0.2	44.6 ± 0.3	15.4 ± 0	64.8 ± 0.1	141.4 ± 7.3	5.5 ± 0.5	9.5 ± 0.7	1 ± 0	56	124	26.71	65.9 ± 0.3	155.5 ± 19.4	13.1 ± 0.1	21.1 ± 1.1	7.3 ± 0.5	26.9 ± 1.3	79 ± 1.8	3.5 ± 0.1	2.8 ± 0.1	0.6 ± 0	-0.713203
IT177372	52	133	24.7	107 ± 0.1	434.5 ± 0.8	19.5 ± 0.3	60.5 ± 0.1	17.5 ± 0	81.3 ± 0	76.8 ± 4.1	6.4 ± 0.1	11.2 ± 0.1	1.6 ± 0	59	141	28.5833	123.1 ± 4.9	780.3 ± 34.9	35.8 ± 1	40.9 ± 0	7.8 ± 0.2	39.9 ± 0.5	96.4 ± 0.9	2.2 ± 0	2.1 ± 0.1	0.4 ± 0	-0.433341
IT177377	63	148	39.2	107.3 ± 1.1	975.9 ± 3.6	19.4 ± 0	67.9 ± 0.6	17 ± 0.2	102.4 ± 1	75.8 ± 4.8	6.1 ± 0.5	10.1 ± 0.9	1.5 ± 0	68	146	38.58	144.7 ± 12.5	1111.1 ± 126.1	31 ± 9.4	14.8 ± 0.3	1 ± 0	26.2 ± 0.5	83.5 ± 1.3	3.1 ± 0	8.1 ± 0.2	0.3 ± 0	0.00687922
IT177381	63	133	23.1	81.7 ± 1.5	415.2 ± 0.9	15.3 ± 0.6	108.7 ± 1.5	34 ± 0.9	103.8 ± 1.2	81 ± 2.3	5.7 ± 0.2	10.3 ± 0.8	1.4 ± 0	59	141	28.3033	93.6 ± 15.3	418.9 ± 13.8	18.1 ± 3.1	36.7 ± 3.7	5.2 ± 0.7	30.1 ± 2.2	86.6 ± 0.7	5.9 ± 0.1	9.7 ± 0.2	1.3 ± 0.1	0.725323
IT177390	56	133	13.1	46.0 ± 5.3	118.1 ± 4.3	15 ± 2.4	26.2 ± 0	15.4 ± 0	57.6 ± 0	73.6 ± 3.6	4.1 ± 0.2	5.4 ± 0.1	0.8 ± 0	59	129	16.51	81.9 ± 0.5	107.2 ± 5.5	17.8 ± 1.6	6.7 ± 0.2	4.4 ± 0.2	11.6 ± 0.2	32.8 ± 0.7	6.4 ± 0.3	5.4 ± 0.2	1.9 ± 0.1	0.27273
IT177396	56	127	15.4	37.1 ± 2.5	260 ± 0.1	4.3 ± 0.6	46.1 ± 1.4	17.8 ± 0.6	58.4 ± 1.7	72.1 ± 5.6	3.9 ± 0.1	4.7 ± 0.5	0.7 ± 0	59	139	19.6533	78.2 ± 14.2	387.6 ± 105.9	10.2 ± 1.5	8.8 ± 1.2	2.4 ± 0.4	12.1 ± 1.6	41.7 ± 1.5	3.5 ± 0	4.4 ± 0.3	0.7 ± 0	-0.68392
IT177410	62	140	28.9	13.1 ± 1.7	61.9 ± 0.6	1.3 ± 0.2	64.3 ± 1.9	21.3 ± 0.5	77.3 ± 2.1	74.5 ± 4.5	4.5 ± 0.1	7.1 ± 0.9	0.8 ± 0	59	139	31.1967	23.5 ± 0.2	201.4 ± 40.2	1.7 ± 0.5	39.6 ± 0.2	5.8 ± 0.1	34.6 ± 0.2	111 ± 2.7	2.9 ± 0.1	7.8 ± 0.3	0.5 ± 0	-0.760324
IT177430	69	146	24.1	49.9 ± 0.6	178.2 ± 0.6	6.8 ± 0.2	63.9 ± 0.4	17.4 ± 0.1	58.6 ± 0.5	86.7 ± 4.2	3 ± 0.1	3.4 ± 0.1	0.4 ± 0	62	141	29.56	31.4 ± 5.8	91.6 ± 21.4	2.6 ± 0.4	32.6 ± 0.4	3.3 ± 0	28.5 ± 0.1	101.7 ± 9.4	3.2 ± 0.2	7.2 ± 0.2	0.6 ± 0	-1.29794
IT177441	72	140	22	77.9 ± 0.2	288 ± 0.8	10 ± 0	47.2 ± 0.1	18.6 ± 0.1	55.9 ± 0.1	79.6 ± 7.4	3.7 ± 0.3	4.9 ± 0.1	0.6 ± 0	66	139	29.8867	63.5 ± 5.2	205.6 ± 9.9	10.3 ± 0.1	15.7 ± 3.5	4.3 ± 0.9	14.5 ± 3.4	64.2 ± 2.9	4.8 ± 0.2	7.8 ± 0.2	1 ± 0.1	-0.465981
IT177442	65	140	22.7	48.3 ± 2.0	295.4 ± 4.3	7.5 ± 1.2	40.2 ± 1.7	13.7 ± 0.6	69.5 ± 1.3	69.8 ± 0.4	5.8 ± 0.7	10.7 ± 1.2	1.4 ± 0	59	141	33.69	123 ± 7	823.4 ± 94.8	11.6 ± 0.2	6.1 ± 1.6	0.9 ± 0.3	11.5 ± 2.9	60.3 ± 1.1	2.9 ± 0.1	3.6 ± 0.1	0.6 ± 0	-0.096798
IT177459	57	135	34.8	17.9 ± 2	97.7 ± 4.3	3 ± 0	68.2 ± 0.1	27.4 ± 0	61.7 ± 0.1	69 ± 0.4	5.1 ± 0.2	7.1 ± 0.1	0.8 ± 0	59	139	37.9133	96.6 ± 12.4	236.1 ± 25	13.5 ± 0.6	20.8 ± 0.5	3.6 ± 0.1	21.4 ± 0.7	53.7 ± 1.2	4.7 ± 0.4	3.7 ± 0.1	0.9 ± 0	-0.221123
IT177467	69	136	12.2	216.4 ± 0.4	655 ± 0.3	42.8 ± 0.5	23.6 ± 0.1	8.5 ± 0.1	30.5 ± 0.2	67.1 ± 3.6	3.8 ± 0.3	5.7 ± 0.1	0.6 ± 0	62	126	19.3367	220.2 ± 6.6	748.2 ± 2.5	25.8 ± 1.2	23.4 ± 0.1	7.7 ± 0.1	23.7 ± 0	38.7 ± 1.8	4.6 ± 0.2	2.9 ± 0.2	1.1 ± 0.1	-0.389078
IT177468	66	148	38.1	0 .0	562.4 ± 3.9	9.0 ± 0.0	68.7 ± 0	16.9 ± 0.1	97.4 ± 0.1	66.8 ± 0.9	5.8 ± 0.3	8.6 ± 0.3	1.3 ± 0	66	146	41.7667	95.1 ± 8.2	760.9 ± 16.8	20.2 ± 0.1	20.6 ± 3.5	2 ± 0.4	31.3 ± 3.8	86 ± 0.8	5.5 ± 0.2	3.4 ± 0.3	1.4 ± 0.1	0.108481
IT177469	62	140	28.2	61.1 ± 3.1	184.2 ± 2.3	8.8 ± 1	53 ± 0.2	15 ± 0.1	62.7 ± 0.3	88.9 ± 4.8	6.4 ± 0.3	12.2 ± 0.4	1.5 ± 0.1	59	141	34.87	55.1 ± 7.8	143.2 ± 10.3	5.6 ± 0.8	17.3 ± 2.8	1.3 ± 0.2	19.7 ± 3.1	34 ± 0.2	5.4 ± 0.1	6.2 ± 0.5	1.3 ± 0.1	0.906026
IT177481	62	122	18.6	46 ± 0.2	79.6 ± 0.2	4.8 ± 0.1	61.1 ± 0.4	17.4 ± 0.1	75 ± 2	73.6 ± 3.2	4.2 ± 0.2	6.2 ± 0.2	0.8 ± 0	62	129	29.86	69.9 ± 12.5	129.2 ± 16.1	3 ± 0.1	6.1 ± 2.2	0.7 ± 0.3	6.5 ± 2.1	25.6 ± 1	4.4 ± 0.1	4.7 ± 0.3	0.9 ± 0.1	-0.189084
IT177485	65	146	26.2	96.1 ± 0.1	645 ± 0.4	13.2 ± 0	57.2 ± 0.2	16.5 ± 0.1	69.1 ± 0.3	107.6 ± 6.3	7 ± 0	13 ± 1	1.9 ± 0	62	139	30.71	61.5 ± 1.6	686.1 ± 53.7	9.6 ± 0.3	14.2 ± 1.5	2.2 ± 0.2	16.4 ± 1.7	35.8 ± 1.7	6.5 ± 0.2	3.5 ± 0.3	2.1 ± 0.1	1.20662
IT177491	65	140	22.2	37.1 ± 0.1	259.5 ± 0.5	3.7 ± 0.1	65 ± 0.2	19.6 ± 0.1	69 ± 0.2	75 ± 2.8	5.4 ± 0.6	8.5 ± 0.5	1.2 ± 0	59	129	23.9967	155.7 ± 10.1	359.7 ± 51.8	13.9 ± 0.4	21.7 ± 0.2	3.1 ± 0	25.2 ± 0	28.3 ± 2.9	5.3 ± 0.2	3.7 ± 0.2	1.2 ± 0.1	0.37256
IT177494	65	140	22	80.6 ± 0.8	516.6 ± 0.2	9.6 ± 0.2	56.3 ± 0.2	14.1 ± 0.1	77.3 ± 0.1	75.6 ± 3.6	6.1 ± 0.1	9.6 ± 0.2	1.3 ± 0	59	124	21.4467	103.8 ± 4.5	561.7 ± 16.6	8.4 ± 0.7	20.9 ± 3.1	2.1 ± 0.4	24.3 ± 1.3	32.5 ± 1.1	4.4 ± 0.2	4.3 ± 0.2	1 ± 0.1	0.425077
IT177501	72	146	24.1	118.5 ± 0.3	408.9 ± 0.9	24.3 ± 0	74 ± 0.2	28.8 ± 0	66.1 ± 0.1	93 ± 1.6	5.7 ± 0.5	9.2 ± 0.3	1.2 ± 0	60	124	22.6067	123.1 ± 3.2	349.1 ± 12.6	14.4 ± 0.3	19.6 ± 1.3	4 ± 0.3	28.3 ± 1.5	28 ± 0.9	4 ± 0.1	7.9 ± 0.3	1 ± 0.1	0.365324
IT177504	51	121	23.8	23.2 ± 0.7	35.1 ± 0.2	1.4 ± 0	30.2 ± 0	17.3 ± 0	53.2 ± 0.1	78.2 ± 2.4	5.7 ± 0.1	9.2 ± 0.3	1.2 ± 0	59	115	27.5467	86.6 ± 0.5	132.6 ± 10.5	3.6 ± 0.2	9.9 ± 2.3	4.8 ± 1.1	20.7 ± 4.4	34.3 ± 0.1	5.7 ± 0.2	4.4 ± 0.3	1.7 ± 0.1	0.65517
IT177530	62	133	26.9	66.6 ± 1	108.5 ± 1.7	7 ± 1.2	54.2 ± 0.3	16.1 ± 0.1	77.9 ± 0.4	65.7 ± 0.7	6.3 ± 0	12.2 ± 0.5	2 ± 0	59	126	32.7367	135.1 ± 7.2	237.8 ± 4.6	6.4 ± 0.1	21.5 ± 1.8	1.6 ± 0.2	30.3 ± 2	25.6 ± 2.1	5.8 ± 0.1	5.4 ± 0.3	1.2 ± 0.1	1.34698
IT177566	56	137	34.8	40.1 ± 0.2	234.1 ± 0.2	9.9 ± 0	72.8 ± 0.9	21.3 ± 0.8	61.8 ± 0.8	89.5 ± 3	2.6 ± 0.2	3.6 ± 0.1	0.4 ± 0	59	146	34.67	107.5 ± 7.9	424.3 ± 22	29.6 ± 0.7	20.2 ± 1.5	2.2 ± 0.1	15.8 ± 1.2	38.9 ± 4.1	5.8 ± 0.2	5.3 ± 0.4	1.2 ± 0.1	-0.623922
IT177573	59	146	29.4	57.7 ± 0	192.8 ± 0.4	8.1 ± 0	42.3 ± 0.8	10.1 ± 0.1	46.1 ± 0.8	87.8 ± 4.2	6.1 ± 0.1	9.7 ± 0.3	1.2 ± 0	56	124	28.9267	123.9 ± 1.1	199.2 ± 19.1	8.9 ± 0.2	19.3 ± 0.1	3.2 ± 0	21.3 ± 0.1	41.1 ± 2	7.1 ± 0.2	6.9 ± 0.3	2 ± 0.1	1.02157
IT177575	69	146	27.9	54.5 ± 3.9	165.7 ± 4.3	11.2 ± 1.7	28.2 ± 2.9	9.8 ± 0.1	38.5 ± 0.4	88.4 ± 8.7	3.4 ± 0.1	4.3 ± 0.2	0.5 ± 0	63	126	23.11	74.8 ± 2.9	85.1 ± 4.6	7.2 ± 0.5	24.9 ± 0.8	4.4 ± 0.1	20.7 ± 0.7	55.9 ± 4.6	5.2 ± 0	5.9 ± 0.1	1 ± 0	-0.634631
IT177576	56	123	22.9	33 ± 0.6	111.4 ± 1.8	5.5 ± 0.5	40.8 ± 0.2	9.7 ± 0	63.7 ± 0.3	63.2 ± 1	5.8 ± 0.1	6.8 ± 0.2	1.2 ± 0	59	145	23.62	133.7 ± 4.5	181.4 ± 3.4	11.6 ± 1.8	6.4 ± 0.1	0.6 ± 0	12.5 ± 0.6	49 ± 1.4	5.3 ± 0.1	5.7 ± 0.3	1.2 ± 0.1	0.336268
IT177577	56	133	12	53.6 ± 57.8	42.4 ± 55.1	1.3 ± 1.9	30.9 ± 0.1	12.7 ± 0	53.2 ± 0.2	76.5 ± 2.4	3.3 ± 0.2	4 ± 0.3	0.5 ± 0	62	126	11.04	101.8 ± 0.9	264.6 ± 49.6	40.5 ± 1.8	13.5 ± 1.3	8.3 ± 1.1	19.8 ± 2.4	35.4 ± 1.8	4.4 ± 0.1	8.7 ± 0.2	0.8 ± 0	-0.441512
IT177583	59	137	23.4	53 ± 5.6	256 ± 6.6	18.4 ± 2.5	41.4 ± 0.1	4.6 ± 0	65.3 ± 0.2	68.9 ± 3.7	5.8 ± 0.1	7.6 ± 0.2	1.1 ± 0	61	126	20.9567	114.8 ± 3.3	334.4 ± 16.3	21.7 ± 1.3	13.6 ± 1.6	2.3 ± 0.3	14.9 ± 1.7	46.3 ± 1.3	5.1 ± 0.2	9.7 ± 0.1	1 ± 0.1	0.597246
IT177584	59	137	26.6	36.9 ± 2	139.6 ± 3.4	5 ± 0.7	46.9 ± 0.4	12.6 ± 0.1	45.7 ± 0.3	73.6 ± 2.6	4.4 ± 0.1	6.7 ± 0.2	0.7 ± 0	62	129	25.7267	99.4 ± 15.9	160 ± 34	10.7 ± 0.4	23.7 ± 3	4.2 ± 0.7	28.3 ± 3	39.6 ± 1.1	5.5 ± 0.1	7.2 ± 0.2	1.3 ± 0.1	0.243759
IT177585	59	133	26.9	18.9 ± 2.1	39.3 ± 1.2	3.8 ± 0.5	20 ± 0.1	2.4 ± 0	26.9 ± 0.1	74.7 ± 3.3	4.6 ± 0.1	6.2 ± 0.4	0.9 ± 0	59	126	31.0067	134.7 ± 12.8	339.9 ± 6.4	21.8 ± 1.3	22.6 ± 1.3	1.6 ± 0.1	30.5 ± 1.6	53.6 ± 1.3	3 ± 0.2	5.8 ± 0.3	0.5 ± 0	-0.575418
IT177589	63	148	39.9	42.1 ± 2.6	368.5 ± 4.3	9.4 ± 1.5	30.1 ± 0	3.7 ± 0	35.9 ± 0	67.5 ± 4.5	6 ± 0.1	8.3 ± 0.3	1.3 ± 0	66	146	39.31	124.8 ± 2.7	1089 ± 22.6	32.4 ± 0.2	17.6 ± 3.1	2.9 ± 0.5	28.9 ± 4.5	144.3 ± 1.7	3.3 ± 0.1	9.7 ± 0.2	0.5 ± 0	-0.17081
IT177591	69	150	25.3	134.9 ± 0.2	949.8 ± 0.2	14.7 ± 0.1	70.1 ± 0.5	19 ± 0.1	47.9 ± 0.4	68.6 ± 2	4.3 ± 0.1	5.3 ± 0.4	0.7 ± 0	59	145	24.9633	161.7 ± 18.9	1311.5 ± 13.2	34 ± 8.1	31 ± 1.7	2.5 ± 0.1	22.8 ± 1.2	54.8 ± 1.4	5.3 ± 0.1	9.3 ± 0.2	1 ± 0.1	0.0385381
IT177603	63	141	27	128.5 ± 4.2	1023.6 ± 13.5	6.9 ± 0.1	32.8 ± 0	4.4 ± 0	30.6 ± 0	63.7 ± 1.8	5.9 ± 0.1	8 ± 0.2	1.5 ± 0.1	66	141	25.4533	158.1 ± 5.8	725.1 ± 78.5	20.7 ± 3.3	21.3 ± 1.4	2 ± 0.2	21.9 ± 1.3	34.6 ± 1	4.8 ± 0.1	8.6 ± 0.3	0.9 ± 0	0.771085
IT177619	69	146	24.5	77.5 ± 5.9	323.8 ± 8.5	19.9 ± 3	78.1 ± 1.2	18.9 ± 0.3	65.9 ± 1	69.2 ± 2.8	5.9 ± 0.1	8 ± 0.4	1.5 ± 0	61	141	26.1467	92.9 ± 2.3	694.1 ± 70.8	13 ± 0.1	24.5 ± 4.2	2.2 ± 0.5	20.2 ± 3.3	52.6 ± 0.5	3.4 ± 0.1	9.5 ± 0.4	0.6 ± 0	0.283133
IT177622	59	137	22.5	70.9 ± 0.2	440.1 ± 1	12 ± 0.1	59.6 ± 0.3	18.5 ± 0.3	57.8 ± 0.2	82.2 ± 1.5	5 ± 0.6	6.8 ± 0.5	1 ± 0.1	59	141	23.2133	83.9 ± 1.9	373.3 ± 33.6	11 ± 0.2	24 ± 1.2	6.3 ± 0.4	31 ± 1.4	52.5 ± 1.7	5.3 ± 0.1	3.2 ± 0.1	1.1 ± 0.1	-0.237004
IT177649	76	147	11.1	140.6 ± 6.6	721.5 ± 3.5	63.5 ± 0	45.5 ± 0.9	22.6 ± 0.2	41.7 ± 1.2	134.3 ± 4.4	4.6 ± 0.2	6.8 ± 0.2	1.1 ± 0	60	146	11.4767	110 ± 6.6	415 ± 4	74.6 ± 0.6	23.8 ± 8.5	9.8 ± 3.9	30.1 ± 9.9	49 ± 2.9	3.3 ± 0.1	2.9 ± 0.1	0.6 ± 0.1	-0.802804
IT177655	69	150	11	42.1 ± 8.7	255.2 ± 16.5	67.8 ± 7.7	32.9 ± 1	10.8 ± 0.4	56.2 ± 1.4	67.3 ± 0	5.5 ± 0	7.5 ± 0.6	1.1 ± 0	60	145	14.1033	160.3 ± 4.1	445 ± 12.5	84.5 ± 8.9	17.7 ± 0.7	6.1 ± 0.2	25.3 ± 0.7	42.4 ± 1.8	6.1 ± 0.2	3.6 ± 0.1	1.6 ± 0.2	0.512462
IT177668	59	141	26.8	221.6 ± 3.8	1555.6 ± 4.5	27.5 ± 0.2	68 ± 0.7	33.1 ± 0.2	77.5 ± 0.8	75.2 ± 6.7	4.8 ± 0.3	6 ± 0.1	0.9 ± 0	61	146	33.6333	185.5 ± 66.7	344.3 ± 45.5	17.8 ± 1.6	19.4 ± 0.7	1.8 ± 0	33.1 ± 1.1	25.9 ± 2.9	5.9 ± 0.2	5.6 ± 0.4	1.8 ± 0.1	0.607932
IT177677	62	143	21.4	105.7 ± 6	425.6 ± 11.7	17.3 ± 3	67.3 ± 3	17.2 ± 0.9	70.5 ± 2.8	95.8 ± 6.1	6.3 ± 0	10.7 ± 0.6	1.8 ± 0	59	139	21.6733	158.7 ± 7.4	1145.2 ± 142	18.4 ± 0.4	28.5 ± 0.3	3.4 ± 0	32.5 ± 0.1	21.9 ± 1	7.6 ± 0	5.7 ± 0.3	2.5 ± 0.2	1.48484
IT177680	62	143	12.3	0	1472.2 ± 1.7	10.5 ± 1.3	16.3 ± 3.4	3.5 ± 1	37.4 ± 3.7	105.8 ± 5.2	4.3 ± 0.2	5.5 ± 0.1	0.8 ± 0	60	136	10.7667	#DIV/0!	695.7 ± 10.7	#DIV/0!	13.4 ± 0.1	5.4 ± 0	19.1 ± 0.1	26.7 ± 2.8	7.7 ± 0	12 ± 0.6	2.9 ± 0.1	1.16299
IT177682	66	137	37.2	46.9 ± 0.9	394.2 ± 2.1	4 ± 0.8	33.7 ± 2.2	7.2 ± 0.7	33.3 ± 1.8	92.5 ± 6.2	5.8 ± 0.1	7.7 ± 0.4	1.2 ± 0	59	145	39.5367	176.4 ± 0.3	1183.7 ± 7.4	18.8 ± 0	26.7 ± 2.2	1.8 ± 0	32.2 ± 2.7	37.6 ± 3.8	6.1 ± 0.1	10.4 ± 0.6	1.5 ± 0.1	0.935672
IT177687	59	130	18.9	122.9 ± 1.7	550.3 ± 8.2	16.7 ± 2.6	42.1 ± 1.9	12.8 ± 0.6	41.3 ± 2.4	67.3 ± 4.2	4.7 ± 0.7	7.1 ± 0.3	1.3 ± 0	59	139	22.51	155.3 ± 4.5	770.6 ± 38.9	29.5 ± 0.5	15.8 ± 2.6	3.8 ± 0.7	23.6 ± 3.7	34.3 ± 3.1	7.3 ± 0.1	10.9 ± 0.5	2.2 ± 0.1	1.29036
IT177688	62	133	25	170.8 ± 7.7	536.3 ± 7.7	22.3 ± 3.6	77.8 ± 1.6	24.1 ± 5.7	72.5 ± 4.3	129.9 ± 19.3	3.1 ± 0.4	4.7 ± 0.1	0.7 ± 0	59	129	28.8633	217.1 ± 13	1091.4 ± 62.2	19.2 ± 1.6	34.2 ± 2.9	4.9 ± 0.5	42.4 ± 2.4	39.9 ± 2	3.4 ± 0.1	12.3 ± 0.2	0.5 ± 0	-0.554125
IT177689	69	150	30.7	91.3 ± 6.5	140.7 ± 5.4	20.9 ± 2.7	33.6 ± 0.9	5.2 ± 0.2	35.2 ± 0.9	86.1 ± 6.1	4.9 ± 0.1	6.8 ± 0.4	0.9 ± 0	59	139	29.38	193.1 ± 12.4	332.2 ± 20.2	27.1 ± 0.2	26 ± 6.6	2.5 ± 0.7	23.1 ± 5.6	109.6 ± 3.5	2.3 ± 0	10.5 ± 0.3	0.3 ± 0	-0.637666
IT177691	76	150	12.2	44.1 ± 0.5	104.5 ± 0.4	3.8 ± 0.1	14.1 ± 0.1	2.7 ± 0	25.4 ± 0.2	73.4 ± 5	5.5 ± 0.7	8.9 ± 0.3	1.3 ± 0	63	145	14.0567	128 ± 6	577.6 ± 62.3	18.4 ± 0	20.4 ± 3.3	5.3 ± 1	29.8 ± 3.9	91.6 ± 2.8	3 ± 0.1	10.3 ± 0.6	0.6 ± 0	0.0350856
IT177701	79	150	13.3	59.9 ± 3.6	473.6 ± 4.5	5.2 ± 1.3	84.4 ± 2.1	34.8 ± 1.7	60.5 ± 5.5	100.8 ± 17.7	6.2 ± 0	9.1 ± 0.2	1.7 ± 0	66	145	13.1933	127.6 ± 10.9	1043.4 ± 3.4	16.7 ± 1.6	34.9 ± 1.5	13 ± 0.7	34.9 ± 1.2	58.4 ± 1.4	3.2 ± 0	9.4 ± 0.2	2.3 ± 0	0.778075
IT177705	56	115	22	74.2 ± 0.5	198.6 ± 1.1	15.7 ± 0.3	48.7 ± 0.8	11.5 ± 0.3	44.4 ± 1.9	108.6 ± 18.8	6.1 ± 0.1	7.3 ± 0.3	1.6 ± 0	59	124	27.8767	180.2 ± 2	706.1 ± 0.4	14.6 ± 0.4	6.3 ± 0	0.6 ± 0	8.5 ± 0	23.3 ± 0.9	7.4 ± 0.2	11.3 ± 0.2	2.1 ± 0.1	1.43931
IT177708	69	157	39.5	90.5 ± 8.6	461.8 ± 11	32.7 ± 4.3	46.1 ± 0.3	10.3 ± 0.1	44.6 ± 0.1	102.3 ± 9	6.2 ± 0.1	10.6 ± 0.6	1.8 ± 0	60	139	31.8233	210.3 ± 1	852.1 ± 19.6	22.7 ± 0.7	21.1 ± 5.6	2.7 ± 1	15.7 ± 4.4	27.2 ± 0.8	4.3 ± 0.2	8.8 ± 0.2	0.8 ± 0.1	0.704706
IT177715	69	146	10.8	0 ± 0	765.5 ± 0.1	9.4 ± 0.2	39 ± 0.5	17.5 ± 0.3	45 ± 0.5	115.3 ± 3.2	5.1 ± 0.3	8 ± 0.1	1.1 ± 0	63	126	9.68667	#DIV/0!	779.4 ± 31.5	#DIV/0!	19.7 ± 1.2	7.6 ± 0.5	29 ± 1.5	16.4 ± 0.3	7.7 ± 0.1	12.4 ± 0.6	0.8 ± 0	0.984794
IT177719	59	141	32.9	76.7 ± 0	402.7 ± 0.3	11.5 ± 0	60.6 ± 1.1	18 ± 0.3	43.9 ± 0.9	68 ± 0.3	5 ± 0.2	6.4 ± 0.1	1.1 ± 0	63	139	27.9833	320.5 ± 64.5	534.3 ± 76.3	29.6 ± 3.2	6.7 ± 0.3	0.7 ± 0	5.6 ± 0.2	28.1 ± 0.8	4.5 ± 0.1	4.9 ± 0	0.9 ± 0.1	0.112829
IT177721	63	137	12.2	0 ± 0	778.7 ± 1.9	2.6 ± 0.1	38.6 ± 2	9.1 ± 0.3	49.9 ± 2.1	96 ± 1.4	6.2 ± 0.2	10.2 ± 0.7	2.1 ± 0	68	145	11.2367	#DIV/0!	1357.3 ± 42.3	#DIV/0!	4.6 ± 1.2	1.4 ± 0.4	5.2 ± 1.3	42.1 ± 1.2	3.5 ± 0.1	5.2 ± 0.1	0.7 ± 0.1	0.285371
IT177733	62	136	25.3	86.2 ± 0.8	262.8 ± 0.4	11.3 ± 0.2	66.1 ± 1.5	24 ± 0.5	54.9 ± 1.9	69.5 ± 0.7	5 ± 0.1	5.6 ± 0.1	1 ± 0.1	61	126	26.8167	173.6 ± 1.9	382.9 ± 13.4	12 ± 0.1	20.5 ± 2.4	4 ± 0.6	25.6 ± 2.5	48.2 ± 0.3	3.8 ± 0.2	4.6 ± 0.1	2 ± 0	0.0173222
IT177754	62	136	28.5	68.4 ± 0.4	216.4 ± 0.4	14.1 ± 0	35.5 ± 1	19.4 ± 0.8	44.2 ± 1.2	76.1 ± 1.4	3.8 ± 0.1	4.3 ± 0.1	0.5 ± 0	59	118	27.87	138 ± 5.2	595.7 ± 26.3	20 ± 0.6	12.8 ± 0.5	0.9 ± 0	33.8 ± 1	78.7 ± 1.4	3.8 ± 0.1	7.1 ± 0.1	0.5 ± 0	-0.907661
IT177757	63	148	40	92.4 ± 0.5	834 ± 0.3	11 ± 0	30.7 ± 0.4	3.2 ± 0.1	35.1 ± 0.4	75 ± 1.9	6.3 ± 0	8.9 ± 0.2	1.6 ± 0	66	146	43.0033	221.8 ± 6.3	1018.9 ± 89.2	24.2 ± 0.3	51.1 ± 0.6	2.8 ± 0.1	45.1 ± 0.2	67.5 ± 1.3	4 ± 0.2	6.5 ± 0.1	1.1 ± 0	0.277978
IT177761	63	133	11.2	193.2 ± 12.9	710.8 ± 19.3	42.5 ± 5.8	31.2 ± 1.4	12.8 ± 0.5	37.5 ± 1.2	80.2 ± 5.9	6.2 ± 0.1	7.6 ± 0.2	1.3 ± 0	62	129	11.0367	240.7 ± 54	302.1 ± 55.2	46 ± 8.4	19.9 ± 1.4	7.2 ± 0.6	32 ± 1.4	50.9 ± 1.1	4.9 ± 0.1	5.4 ± 0.2	1 ± 0.1	0.174848
IT177765	72	147	10.9	197.8 ± 1.2	291.6 ± 2.8	23.7 ± 0.5	27 ± 0.7	10.6 ± 0.1	30.6 ± 1.6	124.1 ± 9.3	6 ± 0.2	7.3 ± 0	1 ± 0	62	129	11.3733	170.7 ± 27.9	165.9 ± 26.3	29.6 ± 2.5	9.2 ± 0.2	3.2 ± 0.1	12.8 ± 0.3	51.3 ± 1.1	4 ± 0.1	9.7 ± 0.2	0.8 ± 0	0.029398
IT177770	69	157	36.6	0 ± 0	798.3 ± 3.4	17.5 ± 0	53.2 ± 0.9	6.9 ± 0.1	75.6 ± 1	76.9 ± 2.1	4.1 ± 0.2	4.6 ± 0.1	0.6 ± 0	66	146	39.4067	72.3 ± 11	1175.4 ± 41.3	28.1 ± 3	74.4 ± 0.8	3.8 ± 0	55.5 ± 0.5	48.8 ± 1	4.5 ± 0.2	5.3 ± 0.2	0.7 ± 0	-0.647963
IT177771	69	148	32.8	95.7 ± 11.3	467.6 ± 30.7	26.9 ± 4.9	106.6 ± 3.9	33 ± 1.1	81.7 ± 2.9	69.2 ± 0.1	3.7 ± 0.2	3.7 ± 0.1	0.6 ± 0	62	145	35.3033	269.3 ± 4.3	1498.3 ± 84.7	434.2 ± 2.5	49.3 ± 2.1	3.6 ± 0.1	37.3 ± 0.6	33.8 ± 0.8	7.5 ± 0.1	12.3 ± 0.5	2 ± 0.2	0.880631
IT177779	62	135	23.3	89.3 ± 0.1	395.3 ± 0.2	21.8 ± 0.1	18.9 ± 0.2	4.9 ± 0.1	51.2 ± 0.9	111 ± 4.6	4.9 ± 0.3	5.2 ± 0.3	0.7 ± 0	59	124	25.3033	156.1 ± 4	746.7 ± 13.3	27 ± 0.7	15 ± 0.2	1.8 ± 0	34.7 ± 1.2	17.1 ± 0.8	7.3 ± 0.2	7.9 ± 0.3	2.2 ± 0	0.568888
IT177790	63	147	39	0 ± 0	703 ± 1.8	12.4 ± 0.2	43 ± 0.3	8.3 ± 0.1	62 ± 0.5	96.6 ± 6.9	4 ± 0.2	4.6 ± 0.1	0.6 ± 0	66	145	42.02	126.7 ± 1.8	1391.1 ± 16.5	38.4 ± 5.3	11.5 ± 1.5	0.8 ± 0.2	26.1 ± 2.7	120 ± 0.4	3.9 ± 0	8.9 ± 0.4	0.7 ± 0	-0.899946
IT177799	62	157	30.4	61 ± 2.2	231.8 ± 1.1	9 ± 1.3	26.3 ± 0.2	6.4 ± 0	36.1 ± 0.3	187.3 ± 1.2	6.3 ± 0	11.1 ± 0.6	2 ± 0	59	146	33.81	134.7 ± 12	863.2 ± 64.5	24.8 ± 0.1	7.9 ± 1	0.9 ± 0.2	13.7 ± 1.7	80.9 ± 1	2.9 ± 0.2	3.7 ± 0.1	0.5 ± 0	-0.333846
IT177802	62	135	26.4	122.6 ± 0.2	376.2 ± 0.6	22.8 ± 0.3	34.6 ± 1.6	16.3 ± 0.8	58.8 ± 2.7	66.5 ± 0.5	5 ± 0.3	6 ± 0.1	0.9 ± 0	61	124	28.76	148.8 ± 15.4	603.8 ± 16.5	10.5 ± 1.9	12.9 ± 1.2	1.1 ± 0.1	33.8 ± 2	54.3 ± 1	5.3 ± 0.1	3.4 ± 0.1	1.1 ± 0.1	-0.178321
IT177803	62	146	31.8	56.8 ± 0.4	354.3 ± 0.1	19.6 ± 0.1	21.8 ± 0	9.2 ± 0	40.1 ± 0	73.6 ± 0.5	6.1 ± 0.1	7 ± 0.4	1.3 ± 0	59	124	31.7533	232.7 ± 14.5	681.1 ± 41.3	34.6 ± 5.2	17.1 ± 0.7	1.2 ± 0	41.1 ± 0.9	31.5 ± 0.8	6.2 ± 0.1	4.7 ± 0	1.3 ± 0.1	0.595114
IT177807	62	135	25.4	118.9 ± 0.6	333.6 ± 0.3	21 ± 0.1	55.8 ± 0.5	14.5 ± 0.1	58.9 ± 0.4	68.3 ± 1.2	3.1 ± 0.4	3.1 ± 0.2	0.4 ± 0	59	145	33.34	129.7 ± 12.8	388 ± 56.9	14.3 ± 0.8	18.1 ± 0.3	1.5 ± 0	21.3 ± 0.4	69.7 ± 1	3 ± 0.1	2.5 ± 0.1	0.4 ± 0	-1.49338
IT177809	56	123	25.7	90.2 ± 4.4	458.6 ± 2.7	14.9 ± 2.4	21.7 ± 0.1	5.6 ± 0	54 ± 0.1	106.2 ± 2.6	6.1 ± 0.1	7.9 ± 0.2	1.3 ± 0	59	124	26.1633	155.1 ± 12.5	914.4 ± 35.4	35.2 ± 0.7	11.2 ± 0.4	1.7 ± 0	21.8 ± 1	78 ± 0.9	4.4 ± 0	8.8 ± 0.2	0.7 ± 0	0.0208569
IT177811	59	133	27.9	178.3 ± 10.5	739.9 ± 13.1	31.5 ± 5.3	37.6 ± 0.6	15.8 ± 0.3	56.5 ± 0.8	68.2 ± 1.8	3.4 ± 0.2	3.9 ± 0.1	0.5 ± 0	59	124	30.4667	198.4 ± 15.8	866.7 ± 168.6	16.3 ± 1.8	10.5 ± 0	1.2 ± 0	24.5 ± 0	37.4 ± 0.1	6.3 ± 0.1	9 ± 0.4	0.5 ± 0	-0.137016
IT177821	63	148	38.5	129.8 ± 2.4	1058.1 ± 13.4	29.3 ± 0.6	47.7 ± 1.4	12.3 ± 0.5	57.6 ± 1.9	106.9 ± 8.2	5.5 ± 0.2	6.8 ± 0.6	1 ± 0	66	146	36.8233	199.7 ± 36.6	1272.7 ± 2.3	47.6 ± 1	21.5 ± 0.9	1.6 ± 0.1	34.3 ± 0.9	33 ± 1.4	7.1 ± 0.4	6.4 ± 0.3	2 ± 0	0.562736
IT177827	69	150	12.3	137.3 ± 1.4	1088.2 ± 10	13.3 ± 0.4	81.9 ± 0.2	35.6 ± 0.1	80.4 ± 0.1	77.4 ± 0.7	6.3 ± 0	8.1 ± 0.6	1.7 ± 0.1	59	146	13.1167	65.8 ± 4.8	1138.2 ± 36.9	6.6 ± 0.1	53.5 ± 4.5	9.6 ± 0.9	46.1 ± 1.7	38.9 ± 1.8	7.3 ± 0	7 ± 0.3	2 ± 0.1	1.23487
IT177838	66	147	32.7	115.6 ± 0.3	370.7 ± 0.8	17.8 ± 0.1	75 ± 5.1	32.5 ± 1.2	83.4 ± 4.3	76.1 ± 2.7	5.9 ± 0.1	7.2 ± 0.3	1.2 ± 0	66	146	29.68	181.6 ± 5.5	568.9 ± 8	30.1 ± 1.5	39.5 ± 5	4.7 ± 0.9	43.7 ± 1.9	24.2 ± 1	6.2 ± 0.6	7.3 ± 0.2	1.3 ± 0.1	0.810807
IT177842	63	144	38	130.1 ± 1.4	764.2 ± 2.4	24.1 ± 0.4	58.7 ± 2.1	19.2 ± 1.1	91.7 ± 2.3	70.1 ± 4.3	4.9 ± 0.2	5.2 ± 0.3	0.8 ± 0	66	146	35.3867	158.3 ± 17.2	933.5 ± 177.9	32.7 ± 0.1	14 ± 0.5	1.9 ± 0.2	23.1 ± 0.5	82 ± 1.6	6.4 ± 0.1	11 ± 0.2	1.4 ± 0.1	0.298706
IT177843	56	133	22.1	210.3 ± 2	509.7 ± 1.8	49.6 ± 0.2	74.9 ± 0.1	18.8 ± 0	85.2 ± 0.2	70.5 ± 0.9	3.7 ± 0.3	3.6 ± 0.2	0.5 ± 0	59	141	25.3333	168.4 ± 1.7	168.5 ± 4.7	28.8 ± 2.2	22.2 ± 0.7	0.9 ± 0.1	28.5 ± 0.9	50.1 ± 1.5	5.6 ± 0.1	1.5 ± 0	0.8 ± 0	-0.776267
IT177844	59	133	25.5	88.9 ± 2.4	325 ± 1.5	16.6 ± 0	52.6 ± 0.2	19.8 ± 0	44.5 ± 0.1	188.8 ± 8.7	5.7 ± 0.4	7.4 ± 0.3	1 ± 0	59	146	33.4767	196.8 ± 8.1	361 ± 16	28 ± 1.6	81 ± 0	8.8 ± 0	56.7 ± 0	68 ± 1.7	5.8 ± 0	8.2 ± 0.4	1 ± 0	-0.0639537
IT177845	52	133	27.4	20 ± 1.3	133.9 ± 1.6	2.2 ± 0.4	84.2 ± 0.5	37.5 ± 0.3	55.8 ± 0.3	71.7 ± 1.3	5.3 ± 0.2	5.5 ± 0.1	0.8 ± 0	59	139	30.5167	31.1 ± 0.8	291.9 ± 23.9	2.1 ± 0.1	27.6 ± 2.5	4 ± 0.3	31.9 ± 2.2	54.9 ± 1.7	5.8 ± 0	8.3 ± 0.4	1.2 ± 0.1	0.204742
IT177853	62	154	14.3	142.3 ± 10.3	666.9 ± 15.3	40.5 ± 6.2	56.6 ± 1.7	27.1 ± 0.2	77.3 ± 2.3	82.9 ± 0.3	6.2 ± 0.1	8.3 ± 0.2	1.1 ± 0	59	145	17.45	79.4 ± 1.6	245.1 ± 29	25.6 ± 0.1	19 ± 5.2	9.8 ± 3.1	30.6 ± 6	42.6 ± 1.4	5.6 ± 0.1	8.7 ± 0.6	1.1 ± 0.1	0.595913
IT177859	69	147	28.9	42.4 ± 1	144.7 ± 0.2	6.5 ± 0.3	35.7 ± 0.2	3.4 ± 0.1	34 ± 0.1	71.6 ± 1.2	5.8 ± 0.4	6.6 ± 0.2	1 ± 0	61	145	32.26	59.7 ± 7.4	75.8 ± 14.7	8.1 ± 0.2	35.6 ± 1.6	4.1 ± 0.2	32.2 ± 1.1	52.1 ± 0.4	5.1 ± 0	7.3 ± 0.3	0.8 ± 0	0.144476
IT177862	69	150	30.3	33.9 ± 0.1	150.5 ± 0	5 ± 0.2	63.8 ± 0.7	5.6 ± 0.1	52.9 ± 0.6	120.2 ± 16.5	5.4 ± 0.3	6.6 ± 0.1	0.8 ± 0	61	145	27.9933	81.4 ± 4.9	239.2 ± 10.9	9.8 ± 0.1	76 ± 0.7	4.1 ± 0.2	46.4 ± 0	62.9 ± 0.9	6.1 ± 0.1	5.3 ± 0.2	1 ± 0	-0.202955
IT177864	65	150	33.2	198.7 ± 7.9	394.2 ± 7.9	32.8 ± 3.9	67.9 ± 1.8	9 ± 0.2	51.1 ± 1.3	67.5 ± 3.5	4.9 ± 0.2	5.1 ± 0.2	0.7 ± 0	59	136	29.62	77 ± 4	139.4 ± 2.2	8.9 ± 0.8	81 ± 0.3	6.6 ± 0	48.5 ± 0	59.1 ± 6.4	5.8 ± 0.2	5.2 ± 0.4	1 ± 0	-0.15264
IT177872	59	137	39.2	83.4 ± 5.5	411.4 ± 1.3	7.6 ± 0.1	44.2 ± 1	11 ± 0.1	42.3 ± 0.6	153.6 ± 8.9	3.7 ± 0.2	4.6 ± 0.2	0.7 ± 0	59	139	32.4733	103 ± 0.4	358.2 ± 9.2	11 ± 0.6	43.5 ± 1.4	3.8 ± 0.1	37.6 ± 0.6	105.3 ± 10.2	6.4 ± 0.1	8.3 ± 0.2	1.5 ± 0	-0.415231
IT177874	63	144	39.4	58.5 ± 0.2	373.5 ± 1.7	13.9 ± 0.3	56.3 ± 0.2	9.7 ± 0	73 ± 0.2	187.5 ± 1.3	2.6 ± 0.2	2.8 ± 0.3	0.3 ± 0	66	145	34.1267	80.9 ± 4.3	663.4 ± 77.6	22.1 ± 1.1	13.2 ± 1.3	0.6 ± 0	28.1 ± 2.3	81.4 ± 3.2	6.6 ± 0.1	4.3 ± 0.2	1.7 ± 0.1	-1.01335
IT177889	69	147	31.6	46.5 ± 2.4	116.6 ± 2.9	14 ± 1.2	58.1 ± 0.1	13.6 ± 2.4	42.3 ± 0.1	125.7 ± 0.9	3.7 ± 0.4	4 ± 0.4	0.5 ± 0	61	139	26.41	105.9 ± 14.6	215.6 ± 48.8	16.2 ± 2.2	19.4 ± 1.8	1.4 ± 0.2	22.5 ± 2	82.2 ± 0.8	5.6 ± 0	4 ± 0.1	1.2 ± 0	-0.876168
IT177892	69	150	12.3	75.2 ± 8.4	485.9 ± 7.7	8.2 ± 1	44.7 ± 3.5	8.8 ± 0.6	77 ± 6.2	152 ± 13.4	6.2 ± 0.2	7.6 ± 0.3	1.8 ± 0.1	62	139	15.5067	56.6 ± 7.4	461.4 ± 35.3	5 ± 0.4	17.5 ± 2	7.6 ± 1.6	34.3 ± 2.3	27.1 ± 0.3	7.3 ± 0.1	11.1 ± 0.6	1.8 ± 0.1	1.07702
IT177894	62	147	25.4	0 ± 0	449.2 ± 3.3	0 ± 0	59.6 ± 0.4	27.2 ± 0.2	54.2 ± 0.3	150.9 ± 8.4	4.9 ± 0.2	5.6 ± 0.4	0.9 ± 0	59	139	26.3833	#DIV/0!	658.2 ± 11.3	#DIV/0!	70.7 ± 0.3	19.9 ± 0	47.8 ± 0.1	26.7 ± 0.1	5 ± 0.1	10 ± 0.5	0.8 ± 0.1	-0.164057
IT177905	63	141	32	126.8 ± 1.1	960.1 ± 3.2	20.2 ± 0.1	57.2 ± 0.5	20.8 ± 0.2	51.4 ± 0.4	126.4 ± 8.4	4.5 ± 0.4	5.7 ± 0.1	0.9 ± 0	66	146	35.4733	127.9 ± 0.6	1078.3 ± 10.8	30.2 ± 0.8	41.1 ± 0.2	3.4 ± 0	46.7 ± 0	37.2 ± 0.9	4.5 ± 0	6.6 ± 0.3	1 ± 0	-0.304631
IT177910	52	116	24.8	0 ± 0	130 ± 0.1	1.6 ± 0.6	20.7 ± 0.5	4.3 ± 0.1	19.4 ± 0.5	161.2 ± 2.4	3.5 ± 0.1	4.2 ± 0.2	0.5 ± 0	56	115	30.28	#DIV/0!	337.5 ± 19.3	#DIV/0!	23.5 ± 4.3	1.3 ± 0.3	24 ± 4.1	89.8 ± 2.7	3.7 ± 0	8.6 ± 0.5	0.5 ± 0	-1.13081
IT177919	66	144	38.5	121.3 ± 1.7	635.3 ± 4.4	31.5 ± 0.3	30.5 ± 0.4	5.8 ± 0	49 ± 1.3	169.5 ± 17	3.2 ± 0.1	3.9 ± 0	0.4 ± 0	66	146	40.0833	109.3 ± 7.1	1062.6 ± 2.7	32.1 ± 0.4	21.9 ± 3.5	1.6 ± 0.5	38 ± 2.9	86.7 ± 2.6	4.3 ± 0	7.8 ± 0.6	0.6 ± 0	-1.19385
IT177920	59	144	30.8	133.7 ± 0.9	793.9 ± 6.1	21.7 ± 0.1	49 ± 1.1	19.4 ± 0	54.4 ± 1	163.9 ± 8.2	5.7 ± 0.1	8.4 ± 0.2	1.2 ± 0	62	146	29.5033	87.3 ± 0.4	995.7 ± 248.8	18.9 ± 0.4	34.1 ± 0.1	5.2 ± 0.1	52.4 ± 0.1	78.6 ± 2.7	3.4 ± 0	6.8 ± 0.4	0.5 ± 0	-0.494525
IT177927	72	150	14	116.5 ± 7.4	523.1 ± 4.5	27.3 ± 3.8	32.7 ± 0.2	10.6 ± 0.1	36.9 ± 0.5	162.5 ± 10.8	5 ± 0.4	6.1 ± 0	0.8 ± 0	66	141	13.7867	123 ± 1.7	260 ± 39.8	33.2 ± 2.7	35.3 ± 0.2	11.3 ± 0.2	43.7 ± 0.1	47.5 ± 0.8	7.7 ± 0.1	7.8 ± 0.2	2 ± 0.1	0.330146
IT177931	66	144	37.7	95.8 ± 6.1	667.6 ± 10.7	20.9 ± 3.3	44.4 ± 0.2	18.2 ± 0.1	56.5 ± 0.3	137.8 ± 10.9	6.4 ± 0.1	11 ± 0.3	1.6 ± 0	66	145	34.1567	70.6 ± 4.4	765.9 ± 14.2	16.6 ± 0	19.5 ± 1	2.8 ± 0.4	45.7 ± 1.7	24.2 ± 0.8	5.9 ± 0.1	8.6 ± 0.5	1.4 ± 0	0.864551
IT177935	66	144	36.5	66.4 ± 5.6	433.1 ± 11.8	17.4 ± 2.9	28.6 ± 1.8	8.4 ± 1.1	45.5 ± 4.5	142.3 ± 16.9	4.9 ± 0.2	5.6 ± 0.4	0.9 ± 0	66	146	37.5867	76.1 ± 4.9	776.6 ± 50.3	42.8 ± 1.3	23.6 ± 1.3	1.8 ± 0.4	49.2 ± 1.4	79.1 ± 0.6	5.8 ± 0	10.9 ± 0.1	1.3 ± 0.1	0.000818864
IT177936	72	160	31.2	210.6 ± 2.5	1002.5 ± 5.8	60.1 ± 0.3	39.9 ± 2.1	9.8 ± 0.2	80.9 ± 3.2	77.3 ± 4.9	6.5 ± 0	9.4 ± 0.7	1.2 ± 0	66	146	40.2567	75.1 ± 3.7	490.1 ± 60.1	17.9 ± 1.6	20.8 ± 0.7	2.6 ± 0.3	40.1 ± 1.6	49.4 ± 1.7	3.5 ± 0.2	6.9 ± 0.3	0.6 ± 0	0.178345
IT177943	69	143	26.1	164.7 ± 6.1	576.4 ± 3.7	29.4 ± 0.3	85.5 ± 0.1	15.9 ± 4.9	56.3 ± 0.2	159.3 ± 8	4.3 ± 0.2	5.9 ± 0.2	0.9 ± 0	61	141	26.3367	54.2 ± 5.3	126.9 ± 3.9	6 ± 0.5	35.1 ± 6.1	2.4 ± 0.5	41.2 ± 5.9	67.3 ± 1.3	4.9 ± 0	7.5 ± 0.4	0.8 ± 0	-0.576686
IT177947	69	150	27	106.1 ± 0.7	391 ± 0.9	21.6 ± 0.2	73.5 ± 0.1	16.6 ± 1	64.4 ± 0.6	132.1 ± 4.2	4.4 ± 0.2	5.5 ± 0.2	0.6 ± 0	59	145	27.1767	59.2 ± 4.7	137.5 ± 4	7.4 ± 0.1	25.9 ± 8.8	2.6 ± 0.9	27.7 ± 9	75 ± 1.1	3.5 ± 0	7.5 ± 0.4	0.5 ± 0	-0.865171
IT177949	69	146	11.5	229.1 ± 1.1	1020.4 ± 3.9	12.2 ± 0.2	27.9 ± 0.1	8.4 ± 0	40.8 ± 0.2	163.3 ± 11.9	6.6 ± 0	9.5 ± 0.5	1.8 ± 0	59	139	12.2567	47.7 ± 6.3	231 ± 35.8	3.1 ± 0.5	12.1 ± 0.6	6.9 ± 0.3	17.6 ± 1.2	58.7 ± 0.8	4.5 ± 0	10.9 ± 0.3	0.7 ± 0.1	0.499261
IT177956	65	136	11.1	66.4 ± 14.9	326.1 ± 20.4	78.7 ± 9.5	37.9 ± 0.9	7.2 ± 0.6	51.3 ± 0.8	171.1 ± 9.3	6.1 ± 0.2	9.6 ± 0.4	1.4 ± 0	59	139	11.9733	34.4 ± 0.5	154.3 ± 9.3	11.1 ± 1.9	17.8 ± 1.3	5.4 ± 0.5	22.7 ± 1.4	53 ± 1.3	4 ± 0	9.4 ± 0.5	0.7 ± 0	0.0843622
IT177957	65	148	29.7	83.5 ± 0.4	237.4 ± 1.3	16.7 ± 0.3	39.4 ± 0.5	5.5 ± 0	35.8 ± 0.4	110.4 ± 3.9	5.7 ± 0.2	6.7 ± 0.6	1.1 ± 0	59	141	31.8333	66.2 ± 0.8	78.1 ± 11.1	6.2 ± 0	30.1 ± 0.3	1.5 ± 0	36.8 ± 0.6	71.4 ± 2.7	4.9 ± 0.1	8.1 ± 0.5	0.7 ± 0	-0.114639
IT177969	56	133	25.5	0 ± 0	404.4 ± 0.7	0 ± 0	37.4 ± 0	11.1 ± 0	29.5 ± 0	192 ± 18.1	6.6 ± 0	10.1 ± 0.2	1.6 ± 0	59	139	26.01	#DIV/0!	647 ± 39.6	#DIV/0!	11.2 ± 0.9	2 ± 0.2	13.7 ± 1.1	63.1 ± 1.6	4 ± 0	5.6 ± 0.4	0.7 ± 0	-0.0927614
IT177972	63	144	37.9	71.7 ± 1.1	553.3 ± 0.2	9.1 ± 0	56.8 ± 0.3	14 ± 0.3	78.8 ± 0.5	169 ± 9	6.6 ± 0	8.9 ± 0.8	1.7 ± 0.1	66	145	36.5333	43.4 ± 8.8	406.5 ± 19.1	10.5 ± 0.8	24.6 ± 3.1	3.4 ± 0.5	43.6 ± 3.9	67.7 ± 2.7	3.4 ± 0	6.3 ± 0.2	0.6 ± 0	-0.174168
IT177973	59	133	21.4	171.1 ± 6.3	358.7 ± 7.8	20.4 ± 2.6	78.5 ± 2.7	27.5 ± 1	67.6 ± 2.8	168.7 ± 3	5.4 ± 0.1	7.2 ± 0.6	1 ± 0	59	139	22.37	105.3 ± 2.8	253.9 ± 0.4	4.5 ± 0.2	28.9 ± 0.7	5.5 ± 0.1	34.2 ± 0.5	70.5 ± 2.6	3.6 ± 0.1	7 ± 0.3	0.6 ± 0	-0.584174
IT177977	69	147	28.1	0 ± 0	669.8 ± 1.1	0 ± 0	53.8 ± 0.2	8.4 ± 0	54.3 ± 0.2	128.3 ± 7.6	6 ± 0	8.3 ± 0.4	1.3 ± 0	59	139	25.85	#DIV/0!	238.9 ± 23.6	#DIV/0!	16.2 ± 1	4.2 ± 0.4	20.8 ± 1.4	107.7 ± 1.7	4 ± 0.1	5.7 ± 0.4	0.6 ± 0	-0.450724
IT177991	59	128	26.5	37.9 ± 2.5	140.4 ± 5.8	7.7 ± 1.3	26.9 ± 0.3	9.5 ± 0.3	37.8 ± 0.3	160.7 ± 4.6	4.4 ± 0.1	6.1 ± 0.6	0.7 ± 0	59	118	28.2067	65.8 ± 3.1	97.2 ± 3.4	5.1 ± 0.1	17.6 ± 0.4	4.4 ± 0.2	35.5 ± 0.6	57.8 ± 2	3.9 ± 0.2	6.9 ± 0.3	0.6 ± 0	-0.807905
IT177994	52	115	19.9	0 ± 0	181 ± 0.6	0 ± 0	38.8 ± 0.9	4.6 ± 0.1	31.2 ± 0.9	178.1 ± 5	5 ± 0.2	7.3 ± 0.6	0.8 ± 0	59	115	23.35	#DIV/0!	487.2 ± 14.9	#DIV/0!	27.5 ± 1.4	4.7 ± 0.3	28.2 ± 1.6	77.6 ± 2.7	3.5 ± 0.1	5.3 ± 0.5	0.4 ± 0	-0.924272
IT177995	69	133	10.3	46.5 ± 3.2	241.5 ± 1.6	12.6 ± 0.3	53.6 ± 2.6	24.8 ± 0.5	62.9 ± 2.5	279.2 ± 13.7	6.4 ± 0.1	9.4 ± 0.4	1.4 ± 0	59	126	11.07	31.4 ± 1.7	129.3 ± 1.6	4.3 ± 0.2	13 ± 0.3	4.7 ± 0.1	22.4 ± 0.4	60.5 ± 1.2	4.4 ± 0	6 ± 0.2	0.9 ± 0	-0.222787
IT178006	63	147	36.5	186.2 ± 1.3	1166.4 ± 4.9	37 ± 0.2	54.1 ± 0.4	16 ± 0	90.2 ± 0.5	150.8 ± 13.9	6.7 ± 0	12 ± 0.2	2.3 ± 0	62	146	35.1333	54.8 ± 1.7	495.8 ± 45.2	20.4 ± 1.4	18.9 ± 1	2.8 ± 0.2	33.6 ± 1.4	74.5 ± 2.2	2.9 ± 0.1	8.4 ± 0.4	0.7 ± 0	0.361607
IT178011	62	147	29.1	90.5 ± 0.8	303.3 ± 0.2	13.6 ± 0.1	24.1 ± 0.6	5.7 ± 0	26.8 ± 0.7	164.7 ± 2.2	5.6 ± 0.4	7.9 ± 0.3	1.1 ± 0	59	139	33.19	128.5 ± 15	258.4 ± 2.3	7.3 ± 2.4	20.5 ± 3.9	2.8 ± 0.7	25 ± 4.2	76.5 ± 2.3	4.3 ± 0.1	10 ± 0.5	1.4 ± 0	-0.00212935
IT178013	69	154	36.3	149.3 ± 8.4	413.1 ± 6.5	23.8 ± 3	70.6 ± 0.5	21.1 ± 0.1	49.3 ± 0.5	215 ± 4.1	6.6 ± 0	11.2 ± 0.4	2.1 ± 0	60	141	32.9967	78.1 ± 12.8	273.4 ± 41.1	5.2 ± 0.6	36.4 ± 4.5	3 ± 0.5	33.2 ± 3.5	74.9 ± 1.1	3.4 ± 0.1	11.4 ± 0.3	0.6 ± 0	0.379286
IT178017	62	148	27.4	58.4 ± 3.7	177.6 ± 4.7	16.3 ± 2.3	85.2 ± 1.5	43.2 ± 0.2	59.7 ± 1.1	160.2 ± 11.3	3.7 ± 0.2	4.8 ± 0.3	0.5 ± 0	59	139	26.5967	48 ± 4	63 ± 5	6 ± 0.2	33.4 ± 8.3	3.6 ± 1.3	38.9 ± 7.2	73.5 ± 0.7	4.4 ± 0.1	7.5 ± 0.3	0.7 ± 0	-1.00193
IT178022	63	144	33.9	33.1 ± 1.6	227.4 ± 3.5	5.2 ± 1	47.4 ± 1	18.7 ± 0.1	66 ± 1.7	163.5 ± 7	6.6 ± 0	11.2 ± 0.9	2.3 ± 0.1	62	146	37.4867	115.8 ± 7	913.3 ± 80.6	27.3 ± 1.4	20 ± 1	1.6 ± 0.2	40.3 ± 1.5	43.9 ± 0.2	6.2 ± 0.1	7.7 ± 0.3	1.4 ± 0.1	0.94246
IT178025	66	147	36	79.7 ± 0.2	510.9 ± 1.2	9.5 ± 0.1	22.2 ± 0	6.3 ± 0.2	45 ± 0	187.5 ± 3.7	6.6 ± 0	10.2 ± 0.3	1.9 ± 0.1	63	146	35.8233	95.3 ± 0.5	904.7 ± 160.7	23.4 ± 5.7	16.2 ± 1.5	1.3 ± 0.3	32.9 ± 2.4	34.6 ± 0.9	7.3 ± 0.1	7.2 ± 0.4	2.4 ± 0.1	1.21366
IT178026	69	154	27.1	0 ± 0	67.1 ± 1.1	1.5 ± 0.1	44 ± 0.1	12.8 ± 0.3	53 ± 0.2	208.8 ± 2.2	4.2 ± 0.4	6.7 ± 0.3	0.7 ± 0	61	129	25.0533	57.2 ± 11.7	154.7 ± 19.4	7 ± 0.9	23.9 ± 1.8	3.7 ± 0.4	31.3 ± 2	78.6 ± 0.5	5.3 ± 0	5.8 ± 0.3	1 ± 0	-0.703073
IT178029	66	147	36.9	187.7 ± 1.7	1185.7 ± 1.7	31.8 ± 0.1	37.5 ± 0.2	9.2 ± 0.1	70.7 ± 0.5	163.6 ± 19.6	6.5 ± 0.2	8.5 ± 1	1.4 ± 0.1	66	145	40.1433	95.4 ± 5.5	882.8 ± 5.7	18.6 ± 0.6	28.7 ± 0	3.4 ± 0	47.3 ± 0	30.8 ± 0.5	7.9 ± 0	10.3 ± 0.2	2.1 ± 0	1.23926
IT178032	65	128	22.4	118.6 ± 0	645.1 ± 1.3	26 ± 0	30.4 ± 0.4	3.1 ± 0	35.7 ± 0.5	138.3 ± 10.1	6.3 ± 0.1	7.2 ± 1.2	1.2 ± 0.1	59	129	30.47	76.3 ± 1.2	727.1 ± 91.8	15 ± 0.3	29.2 ± 0	4 ± 0	35.6 ± 0.1	27.5 ± 0.5	6.9 ± 0.1	10.6 ± 0.6	1.6 ± 0.1	0.898687
IT178047	72	150	25.6	273 ± 2.9	2042.7 ± 11.3	16.1 ± 0.5	50.1 ± 0.2	15.1 ± 0.1	32 ± 0.2	161 ± 25.6	6.7 ± 0	10.6 ± 0.5	2.2 ± 0	62	145	25.5733	182.4 ± 23.3	1228.4 ± 50.4	23.8 ± 2.5	29.6 ± 0.1	5.4 ± 0	27.3 ± 0	20.6 ± 0.5	8.3 ± 0	12.9 ± 0.4	3.1 ± 0.1	2.21006
IT178056	63	144	37.5	113.8 ± 0.5	819.2 ± 8.3	18.5 ± 0.2	42.1 ± 3.1	12.9 ± 0.3	49.9 ± 3.1	166.2 ± 7.3	6 ± 0.5	6.7 ± 0.2	1.4 ± 0	63	146	39.3367	86.9 ± 2.7	576.3 ± 34.6	16.5 ± 0.1	30 ± 0	3 ± 0	41.7 ± 0.1	34.9 ± 1.4	6.5 ± 0.1	6.1 ± 0.2	1.3 ± 0	0.272871
IT178058	59	146	30.8	35.2 ± 0.6	161.2 ± 0	5.2 ± 0.4	31.2 ± 0.3	3.1 ± 0.1	37.3 ± 0.2	104.5 ± 3.6	5.4 ± 0.5	6.5 ± 0.8	1.1 ± 0	56	136	33.52	86.6 ± 5.9	199.9 ± 20.1	6.2 ± 0.2	29.6 ± 2.8	2.4 ± 0.3	32.2 ± 2.8	55.5 ± 3.8	4.1 ± 0	8.6 ± 0.3	0.7 ± 0	-0.171038
IT178061	66	144	36.5	0 ± 0	1177.9 ± 1	34.1 ± 0	51.3 ± 0.3	7.3 ± 0.1	70.5 ± 0.5	87.9 ± 5.2	3.7 ± 0.2	4 ± 0.2	0.7 ± 0	62	146	43.5667	80 ± 6	1083.5 ± 8.4	20 ± 1.9	20.3 ± 0.2	1.3 ± 0	35.6 ± 0.2	36.8 ± 0.2	5.4 ± 0.1	9.8 ± 0.3	1.1 ± 0	-0.108536
IT178065	63	147	37.5	0 ± 0	280.9 ± 1.7	4.2 ± 0.1	35.7 ± 0.4	3.5 ± 0.2	45.9 ± 0.5	120.6 ± 16.9	3.5 ± 0.2	4.7 ± 0.3	0.7 ± 0	68	146	46.85	111.2 ± 36.5	1100 ± 7.7	25.3 ± 5.9	33.8 ± 0.3	1.8 ± 0	51.3 ± 0.2	36 ± 1.2	3.6 ± 0	6.9 ± 0.2	0.6 ± 0	-0.813417
IT178076	56	133	27.5	131.9 ± 1.7	348.1 ± 0.3	23.1 ± 0.1	16 ± 0.5	1.2 ± 0.2	23.8 ± 0.9	148.8 ± 13.1	3.3 ± 0.1	4 ± 0.3	0.6 ± 0	59	139	31.94	61.6 ± 2.9	144.5 ± 11	7.8 ± 0.4	25 ± 0	3.8 ± 0	42 ± 0	138.8 ± 0.6	5.4 ± 0.1	8.4 ± 0.3	0.8 ± 0	-0.931746
IT178085	62	147	25.2	45.8 ± 1.9	185.6 ± 0.7	13.2 ± 0	30.8 ± 0.8	3 ± 0.2	44.3 ± 0.7	156.4 ± 13.7	2.8 ± 0.1	3.4 ± 0.1	0.3 ± 0	59	145	29.6767	33.7 ± 3.5	192.6 ± 70.3	4.7 ± 0.8	48.6 ± 4.8	3.3 ± 0.3	45.7 ± 2.8	86.1 ± 2.1	5.9 ± 0	6.4 ± 0.3	0.8 ± 0	-1.14059
IT178099	65	136	10.3	104.7 ± 4.6	795.2 ± 10.8	25 ± 3.5	31.4 ± 0.1	12.7 ± 0.1	39.4 ± 0.2	78.8 ± 7.4	5 ± 0.2	5.7 ± 0.6	1 ± 0	59	124	10.33	41.3 ± 3	199.9 ± 16.7	8.8 ± 0.6	27.7 ± 0.1	9.1 ± 0	38.2 ± 0	58.2 ± 1.3	5.9 ± 0.2	7.8 ± 0.4	1.2 ± 0	0.133526
IT178105	52	115	21.2	233.1 ± 10.4	859.8 ± 9.6	30 ± 4.6	27.3 ± 3.2	2.5 ± 0.8	48.1 ± 0.2	75.1 ± 2.8	4.7 ± 0	7.1 ± 0.3	1.4 ± 0	59	124	27.7933	82.6 ± 10.9	555.4 ± 12.3	5.1 ± 0.1	27.3 ± 0	4.1 ± 0	38.5 ± 0	23.2 ± 0.7	6.9 ± 0.2	11.2 ± 0.9	1.5 ± 0.1	1.12617
IT178113	63	144	37.5	112.9 ± 0.1	924.2 ± 0.7	24.2 ± 0.2	87.5 ± 1.3	32.6 ± 0.1	69.4 ± 0.7	83.4 ± 7.9	3.8 ± 0.2	4.9 ± 0.1	0.8 ± 0	62	146	42.58	73.7 ± 0	849.8 ± 70.8	17.6 ± 1	40.8 ± 1.7	3 ± 0.2	56.7 ± 1.1	33.6 ± 1.1	7.7 ± 0.1	10.8 ± 0.4	2 ± 0.1	0.716013
IT178129	72	154	27.8	81.3 ± 0.3	355.9 ± 0.1	19.8 ± 0.2	74.5 ± 0.4	36.7 ± 0.3	55.1 ± 5.1	99.1 ± 7.8	4.2 ± 0.3	4.7 ± 0.3	0.7 ± 0	66	145	33.7733	32.9 ± 3	124.6 ± 16	5.4 ± 0.9	31.7 ± 0.5	4.4 ± 0	32.7 ± 0.3	55.1 ± 1.1	5.4 ± 0.1	8.9 ± 0.5	0.9 ± 0.1	-0.311397
IT178132	69	150	20.8	137.2 ± 4.6	909.3 ± 5.5	14.9 ± 0.1	24.2 ± 0.3	2.2 ± 0.2	47.7 ± 0.8	75.2 ± 1.4	5.3 ± 0.6	6.2 ± 0.4	1 ± 0	59	139	18.99	61.2 ± 1.8	591 ± 6.4	13.1 ± 0.6	25.3 ± 0.5	4.5 ± 0.1	47.6 ± 0.6	22.7 ± 0.4	8.3 ± 0	9.9 ± 0.7	2.8 ± 0.1	1.52022
IT178632	63	133	21.8	146.1 ± 2.7	847.6 ± 0	13 ± 0	24.3 ± 0.1	7.1 ± 0.7	28.9 ± 0.1	99.1 ± 2.4	4.3 ± 0.6	5.8 ± 0.5	0.9 ± 0	66	145	33.8933	51.1 ± 0.2	257.6 ± 16.8	5.9 ± 0.1	20.1 ± 0.7	5.2 ± 0.2	33.6 ± 1.1	94 ± 2.2	6.9 ± 0.1	8.5 ± 0.5	1.4 ± 0.1	-0.0401806
IT179939	56	120	18.1	184.1 ± 0.1	505.7 ± 1	17.5 ± 0.1	31.5 ± 0.5	3 ± 0.1	32.5 ± 0.6	127 ± 6	5.7 ± 0.3	6.9 ± 0.2	1.1 ± 0.1	59	145	30.92	67.7 ± 3.9	141.9 ± 1.6	2.1 ± 0	33.6 ± 1	3.7 ± 0.2	28.2 ± 0.9	39.5 ± 1.6	6.9 ± 0.1	7.9 ± 0.3	1.3 ± 0	0.437479
IT179959	59	143	21.6	260.6 ± 0.2	1102.4 ± 1	25 ± 0	62 ± 0.5	13.7 ± 0.4	34.2 ± 0.3	81.5 ± 4	4.8 ± 0.2	7.7 ± 0.3	1.5 ± 0	59	145	32.53	140.1 ± 0.1	804.4 ± 52.5	13.4 ± 1	37.2 ± 0.2	4.9 ± 0	32.5 ± 0.1	45 ± 2.3	4.2 ± 0.1	5.8 ± 0.4	0.7 ± 0	-0.0411517
IT186045	52	120	25.9	42.3 ± 1.5	310.9 ± 2.6	3.3 ± 0.8	56.4 ± 0.8	22.8 ± 0.2	35.9 ± 0.7	164.5 ± 21.6	5.6 ± 0	7.5 ± 1.1	1.4 ± 0	59	139	31.3567	9.1 ± 0.1	51.9 ± 4.3	1.2 ± 0.3	35.2 ± 0.2	4.8 ± 0	41.2 ± 0.1	89.1 ± 0.6	3.3 ± 0.1	6.7 ± 0.4	1.2 ± 0	-0.339384
IT204081	66	141	34.1	59.5 ± 3.2	367.5 ± 6.1	10.8 ± 1.9	46.3 ± 0.1	14.5 ± 0.5	38.3 ± 0.1	72.2 ± 0.5	4.1 ± 0.1	6.1 ± 0.4	1.2 ± 0	66	146	34.7967	84.2 ± 7.9	460.1 ± 99.5	18.2 ± 0.6	38 ± 0.3	3.4 ± 0	53.4 ± 0.3	99 ± 4	3.2 ± 0.2	8.2 ± 0.5	0.6 ± 0	-0.580952
IT209908	66	137	21.6	266.2 ± 4.3	1443.4 ± 4.1	24.6 ± 0.2	40.7 ± 0.9	9.1 ± 0.9	27.1 ± 1	95.1 ± 4.8	6.5 ± 0.1	11.6 ± 1.5	2.5 ± 0.1	66	145	20.3967	114 ± 2.9	1124 ± 2.6	17.3 ± 2.1	38.5 ± 0	3.7 ± 0	32.4 ± 0.5	71 ± 0.4	4.3 ± 0.2	9.6 ± 0.4	0.7 ± 0.1	0.826415
IT211784	56	115	30.3	41.7 ± 0.2	233.3 ± 0.1	2.8 ± 0.2	49.5 ± 0.8	14.5 ± 1.5	44.4 ± 1.3	95 ± 4.5	2.4 ± 0.3	5.9 ± 0.3	0.7 ± 0	59	145	34.84	31.6 ± 2	270.8 ± 1.8	9.2 ± 0.9	42.4 ± 2.1	4.3 ± 0.2	41.5 ± 0.5	44.4 ± 0.8	6.1 ± 0.1	9.6 ± 0.4	1.1 ± 0	-0.168581
IT274417	56	127	30.9	55.7 ± 0.1	284.3 ± 1	10.1 ± 0.1	48.8 ± 0.8	13.4 ± 0.7	50.2 ± 1.1	76.7 ± 3.4	1.1 ± 0	3.1 ± 0.1	0.3 ± 0	59	139	32.5133	51.6 ± 6.9	289 ± 8.4	10.4 ± 0.9	30.7 ± 0.2	1.8 ± 0	34.8 ± 0.3	57.6 ± 1.3	3.8 ± 0.1	9.7 ± 0.3	0.5 ± 0	-1.0745
IT274419	56	130	33.8	92.6 ± 0.3	445.5 ± 1	12 ± 0.1	38.5 ± 0.9	14.1 ± 0.1	30 ± 0.9	73.8 ± 1	2.8 ± 0.2	5.7 ± 0.3	0.9 ± 0	59	139	33.7133	55.9 ± 5	230.3 ± 12.5	7.8 ± 0	29.5 ± 0.4	3.1 ± 0.1	34.2 ± 0	81.4 ± 2.9	4.5 ± 0.2	4.6 ± 0.2	0.7 ± 0	-0.864645
IT274420	52	130	27.6	134.9 ± 0.1	473.5 ± 0.5	13.4 ± 0	51.8 ± 0.2	20 ± 0.2	33.1 ± 0.2	93.8 ± 6	5.6 ± 0.1	8 ± 0.3	1.5 ± 0	56	139	34.3667	57.5 ± 9.2	158.5 ± 7.7	5.4 ± 1.1	31.2 ± 2	3.6 ± 0.3	32.2 ± 1.2	66.7 ± 0.6	3.7 ± 0.1	8.3 ± 0.1	0.6 ± 0	0.0187212
IT274423	63	144	39.5	0 ± 0	825.1 ± 1.2	27.9 ± 0.1	28.2 ± 0.2	5.1 ± 0.1	35.1 ± 0	108.9 ± 6.7	2.4 ± 0.3	5.6 ± 0.1	0.8 ± 0	66	146	37.7833	93.3 ± 4.6	699.9 ± 25.7	19.4 ± 0.5	38.8 ± 0.1	2.7 ± 0	45.3 ± 0.2	76.5 ± 0.7	8 ± 0.1	9.7 ± 0.6	2 ± 0.1	0.169679
IT274433	63	137	37.6	121.2 ± 0.7	1093.6 ± 2.9	36.5 ± 0.2	52.2 ± 0.3	9.9 ± 0	58 ± 0.4	71.1 ± 2.8	2.5 ± 0.1	5.3 ± 0.2	0.9 ± 0	66	145	36.1	97.7 ± 5.8	945.6 ± 8.8	26.9 ± 0.8	25.9 ± 0	2.7 ± 0	38.2 ± 0.1	28.5 ± 1.1	6.4 ± 0	9.2 ± 0.6	1.1 ± 0	0.358478
IT274452	63	134	26.2	128.5 ± 1	393.1 ± 0.5	14.7 ± 0.1	67.6 ± 5	20.2 ± 0.5	59.4 ± 4.9	89.4 ± 0.8	4.7 ± 0.2	7.6 ± 0.1	1.4 ± 0	66	145	28.2967	101.8 ± 4.8	307 ± 38.5	10.9 ± 0.7	34.6 ± 0.1	3.9 ± 0	37.9 ± 0	29.9 ± 1.7	8.3 ± 0	6.8 ± 0.3	0.4 ± 0	0.497105
IT274456	49	130	28.8	94.8 ± 3.4	363 ± 3.2	10 ± 1	41.9 ± 0.2	13.7 ± 0.1	32.4 ± 0	68.5 ± 0.1	1.7 ± 0.2	4.4 ± 0.3	0.7 ± 0	59	139	33.9367	108.1 ± 4.2	289.8 ± 4.3	13.1 ± 0.3	35.4 ± 0.2	4.3 ± 0.1	33.6 ± 0.1	26.8 ± 1.7	6.7 ± 0.1	6.2 ± 0.4	1.3 ± 0.1	-0.0680592
IT274457	49	134	27.5	125.7 ± 0.7	704.9 ± 0.5	11.3 ± 0.2	22.7 ± 0.9	5.2 ± 0.3	26.2 ± 0.6	70.5 ± 1.8	5.5 ± 0.2	7.4 ± 0.2	1.6 ± 0	60	141	33.6333	165.2 ± 15.9	1167.6 ± 267.6	21.3 ± 3.9	25.8 ± 0.5	2.9 ± 0.1	26.9 ± 0.3	24.5 ± 1.3	8.2 ± 0	8.7 ± 0.7	2.3 ± 0	1.63748
IT274509	72	147	13.4	195.7 ± 1.1	1151.9 ± 3.2	55.9 ± 0.3	41.1 ± 0.4	13.2 ± 0.5	49.7 ± 0.6	81.8 ± 2.2	3.3 ± 0.2	6.4 ± 0.8	1 ± 0	61	141	12.81	69.5 ± 2.1	522.7 ± 12.7	31.3 ± 0.3	17.1 ± 1.9	3.4 ± 0.5	27.7 ± 2.3	16.9 ± 0.1	8.3 ± 0	9 ± 0.2	2.7 ± 0.1	1.20323
IT274510	76	150	13.1	174.4 ± 10.8	1439.6 ± 15.5	35.5 ± 5.7	27.4 ± 0.9	0.8 ± 0.1	43.7 ± 0.7	73.2 ± 0.4	3.4 ± 0.3	6.5 ± 0.1	1 ± 0	66	141	12.99	48.9 ± 2.9	739.3 ± 17.4	28.2 ± 1.6	20.2 ± 1	3.2 ± 0.2	31.2 ± 1.2	20.3 ± 0.5	8 ± 0	12.3 ± 0.6	2 ± 0.1	1.25515
IT274511	52	127	20.5	153.3 ± 0.2	754.1 ± 0.5	44.6 ± 0.2	60 ± 0.9	33.8 ± 0.2	46.7 ± 0.2	107.3 ± 3.2	5.2 ± 0.1	8.2 ± 0.2	1.6 ± 0.1	59	141	26.65	61.5 ± 0.3	556.6 ± 46.8	21.1 ± 2.6	48.5 ± 0.1	6.3 ± 0	37.8 ± 0.1	61.7 ± 1.2	2.3 ± 0.1	9 ± 0.2	0.3 ± 0	-0.271728
IT274581	63	144	24	84.2 ± 4	464.7 ± 0.4	3.7 ± 0	34 ± 0.7	11.7 ± 1.7	30.6 ± 0.2	71.4 ± 0.2	4.3 ± 0.2	5.1 ± 0.5	0.7 ± 0	59	146	25.4433	41 ± 10.1	180.3 ± 54.3	1.5 ± 0.4	29.6 ± 0.2	8.4 ± 0	29.3 ± 0	107.5 ± 0.9	3.2 ± 0.2	8.9 ± 0.3	0.6 ± 0	-0.799025
IT274589	71	133	25.7	125.2 ± 0.8	575.4 ± 3.8	18.4 ± 0	53.4 ± 2	24.1 ± 0.7	46.6 ± 1.8	82.1 ± 2.1	4 ± 0.2	4.7 ± 0.2	0.6 ± 0	59	146	32.5367	96.7 ± 12.7	850.9 ± 40.9	17.4 ± 3.9	34.7 ± 0.2	5.1 ± 0.1	36.2 ± 0.2	131.2 ± 5.1	2.6 ± 0	7.7 ± 0.1	0.4 ± 0	-1.21876
IT274637	63	133	27.8	133.7 ± 0.4	940.3 ± 0.3	19.9 ± 0	48.7 ± 0.7	6.9 ± 0.9	50.6 ± 0.6	85.4 ± 0.9	5 ± 0	6.4 ± 0.4	1 ± 0	59	141	27.7767	137.7 ± 15.8	598.6 ± 27.6	20.4 ± 2.2	40.5 ± 0.9	2.6 ± 0.1	38.9 ± 0.2	154.6 ± 3	2.8 ± 0	4.6 ± 0.1	0.4 ± 0	-1.10643
IT274719	49	127	27.9	75.1 ± 0.3	260.3 ± 1.5	5.4 ± 0.2	27.7 ± 0.3	7.8 ± 0.3	18.6 ± 0.4	75.4 ± 0.2	5 ± 0	8 ± 0.8	1.3 ± 0	56	129	31.3233	97.1 ± 4.4	249.3 ± 6.8	8.1 ± 0.4	23.7 ± 0.5	4.1 ± 0.1	24.5 ± 0.4	131.8 ± 1.4	3.1 ± 0.1	9.6 ± 0.2	0.5 ± 0	-0.383004
IT274744	79	157	28.7	228.3 ± 14.5	1511.8 ± 14.2	25.1 ± 4.2	62.3 ± 2	24.6 ± 0.9	43.5 ± 1.3	85 ± 1.4	4.3 ± 0.3	6.2 ± 0.2	0.8 ± 0	66	146	31.34	89.9 ± 3.7	614.9 ± 39.7	10.5 ± 0.2	30.2 ± 0	4.6 ± 0	34.4 ± 0.1	119.2 ± 1.5	3.2 ± 0.1	8.8 ± 0.1	0.5 ± 0	-0.755464
IT274781	52	127	26.8	117.5 ± 1.2	469.2 ± 2.8	14.2 ± 0	35.7 ± 1	14.6 ± 0.6	28.8 ± 0.5	76.1 ± 1.7	3.4 ± 0.2	4.1 ± 0.3	0.5 ± 0	56	130	34.39	67 ± 22.8	154.3 ± 46.9	9.8 ± 1.9	28.4 ± 3.2	4.3 ± 0.5	28.1 ± 2.4	131.3 ± 1.7	2.7 ± 0.1	8.2 ± 0.4	0.4 ± 0	-1.30171
IT274782	52	127	28.2	78.4 ± 0.6	328.9 ± 0.7	10.9 ± 0.2	38.7 ± 0.7	14.9 ± 0.1	32.7 ± 1.3	122.5 ± 13.6	4.9 ± 0.1	6.3 ± 0.5	1 ± 0	59	139	34.9433	119.5 ± 2	341.3 ± 33.9	13.3 ± 0.9	27.9 ± 1.5	5.2 ± 0.4	28.4 ± 1.3	142.3 ± 7.7	3.6 ± 0	8.3 ± 0.4	0.6 ± 0	-0.71005
IT274891	59	143	22.9	246.2 ± 0.8	1281 ± 2.6	33.8 ± 0	48.9 ± 3.5	15.9 ± 0.9	49.8 ± 3.6	74.9 ± 1.3	4 ± 0.5	4.9 ± 0.2	0.7 ± 0	59	126	26.4967	35.2 ± 1.9	385.5 ± 25.7	2.8 ± 0.2	37.5 ± 0.2	13.2 ± 0.1	33.7 ± 0.1	60.1 ± 2.5	5.4 ± 0.1	8.4 ± 0.3	1 ± 0	-0.154378
IT274895	56	133	24	178 ± 3.3	979.6 ± 7.7	14.8 ± 3	40.2 ± 0.3	19.4 ± 0.2	32.8 ± 0.2	109.5 ± 9.7	5.1 ± 0	9.9 ± 1.1	1.9 ± 0	56	145	29.9433	39.9 ± 0.7	341.3 ± 0.6	3.9 ± 0	38.9 ± 0.4	10.9 ± 0.2	32 ± 0.2	56.3 ± 1.2	4.4 ± 0	5.7 ± 0.3	0.7 ± 0	0.0656822
IT274898	59	140	21.6	160.5 ± 9.9	500.3 ± 8.4	22.4 ± 3	58.1 ± 2.5	25.5 ± 1	33.6 ± 1.5	79.2 ± 1	4.7 ± 0.2	7.1 ± 0.3	1.2 ± 0	56	130	27.1433	39.1 ± 6.4	57.8 ± 2.1	3.5 ± 0.3	33.8 ± 0.2	7.6 ± 0	31.3 ± 0.1	134.4 ± 5.9	3.2 ± 0	3.5 ± 0.3	0.4 ± 0	-0.970967
IT274899	72	150	12.2	148.7 ± 0.7	416.4 ± 0.8	158.7 ± 0.6	74.2 ± 0.4	38.4 ± 0.1	45.4 ± 0.2	176.5 ± 5.9	4.7 ± 0.1	5.8 ± 0.6	0.8 ± 0	59	145	12.5033	87.5 ± 12.5	218.5 ± 4	50.9 ± 3.1	23.5 ± 0.4	8.4 ± 0.2	35 ± 0.1	106.1 ± 2.3	3.8 ± 0	4.3 ± 0.4	0.6 ± 0	-1.11112
IT274970	76	149	13	204.4 ± 16.5	1462.8 ± 22.1	56.3 ± 8.6	25.7 ± 0	2.7 ± 0	35.5 ± 0	108 ± 3.1	5.1 ± 0	12.5 ± 0.2	2.2 ± 0.1	59	141	11.7033	68.6 ± 5.4	606.3 ± 24.2	37.9 ± 2.3	17.9 ± 0	3.4 ± 0	34.6 ± 0.1	57 ± 1	4.9 ± 0	8.6 ± 0.1	0.8 ± 0	0.699035
IT283302	57	138	31.7	233 ± 1.3	562.3 ± 0.2	27.8 ± 0.2	19.5 ± 0.6	8.5 ± 0.3	15.6 ± 0.5	83 ± 3.8	5 ± 0.1	8.8 ± 0.5	1.5 ± 0	59	136	33.0833	92.6 ± 9.7	255.2 ± 4	7.4 ± 1.3	31.7 ± 1.6	3.4 ± 0.3	33.8 ± 1	38.9 ± 1.2	4 ± 0.1	9.9 ± 0.4	0.6 ± 0	0.387559
IT283675	56	133	21.7	128.5 ± 0.8	275.8 ± 0.2	16.5 ± 0.1	35.3 ± 0	13.3 ± 0	21 ± 0	73.4 ± 3.4	4.7 ± 0.3	6.6 ± 0.5	1.1 ± 0	59	145	36.5967	63.7 ± 9	168 ± 21.4	6 ± 0.6	29 ± 0	3 ± 0	30.9 ± 0	57.1 ± 3	4.2 ± 0.1	0.8 ± 0	0.7 ± 0	-0.643418
